# Supplementary material for: Association of Air Pollution and Weather Factors with Traffic Injury Severity: A Study in Taiwan
Source: Int J Environ Res Public Health. 2022 Jun 17;19(12):7442. doi: 10.3390/ijerph19127442 (PMC9223547; doi:10.3390/ijerph19127442)
Supplement: Supplementary file 1 [file ijerph-19-07442-s001.zip]

Archive with 1 entries (1 files):
- ijerph-1743762-supplementary.pdf
